# Supplementary material for: Chandipura Virus Forms Cytoplasmic Inclusion Bodies through Phase Separation and Proviral Association of Cellular Protein Kinase R and Stress Granule Protein TIA-1
Source: Viruses. 2024 Jun 26;16(7):1027. doi: 10.3390/v16071027 (PMC11281494; doi:10.3390/v16071027)
Supplement: Supplementary file 1 [file viruses-16-01027-s001.zip]

Archive with 8 entries (8 files):
- SUPPLEMENTARY/Figure S1.pdf
- SUPPLEMENTARY/Figure S2.pdf
- SUPPLEMENTARY/Figure S3.pdf
- SUPPLEMENTARY/Figure S4.pdf
- SUPPLEMENTARY/Figure S5.pdf
- SUPPLEMENTARY/Figure S6.pdf
- SUPPLEMENTARY/S1_ Video.wmv
- SUPPLEMENTARY/S2_Video.avi
